# Supplementary material for: Salen-like Chromium and Aluminum Complexes as Catalysts in the Copolymerization of Epoxides with Cyclic Anhydrides for the Synthesis of Polyesters
Source: Int J Mol Sci. 2023 Jun 13;24(12):10052. doi: 10.3390/ijms241210052 (PMC10298366; doi:10.3390/ijms241210052)
Supplement: Supplementary file 1 [file ijms-24-10052-s001.zip]

Archive with 1 entries (1 files):
- ijms-2408346-supplementary.pdf
